# Supplementary material for: New records of chalcidid (Hymenoptera: Chalcididae) pupal parasitoids from India
Source: Biodivers Data J. 2016 Jan 21;(4):e6900. doi: 10.3897/BDJ.4.e6900 (PMC4759434; doi:10.3897/BDJ.4.e6900)
Supplement: XML Treatment for Epitranus observator [file BDJ.4.e6900-treatment17.xml]

<!DOCTYPE tp:taxon-treatment
  PUBLIC "-//TaxonX//DTD Taxonomic Treatment Publishing DTD v0 20100105//EN" "tax-treatment-NSO.dtd">
<tp:taxon-treatment xmlns:tp="http://www.plazi.org/taxpub"><tp:treatment-meta><mixed-citation publication-type="journal"><person-group><name><surname>Gowri</surname><given-names>Prakash</given-names></name><name><surname>Manickavasagam</surname><given-names>Sagadai</given-names></name><name><surname>Kanagarajan</surname><given-names>Rasappan</given-names></name></person-group><article-title>New records of chalcidid (<tp:taxon-name><tp:taxon-name-part taxon-name-part-type="order">Hymenoptera</tp:taxon-name-part></tp:taxon-name>: <tp:taxon-name><tp:taxon-name-part taxon-name-part-type="family">Chalcididae</tp:taxon-name-part></tp:taxon-name>) pupal parasitoids from India</article-title><source>Biodivers Data J</source><day>21</day><month>1</month><year>2016</year><volume>2016</volume><issue>4</issue><pub-id pub-id-type="doi">10.3897/BDJ.4.e6900</pub-id></mixed-citation></tp:treatment-meta><tp:nomenclature><tp:taxon-name><tp:taxon-name-part taxon-name-part-type="genus">Epitranus</tp:taxon-name-part> <tp:taxon-name-part taxon-name-part-type="species">observator</tp:taxon-name-part></tp:taxon-name><tp:taxon-authority>Walker 1862</tp:taxon-authority></tp:nomenclature><tp:treatment-sec sec-type="materials"><title>Materials</title><list list-type="alpha-lower" list-content="occurrences"><list-item><p><bold>Type status:</bold> <named-content xmlns:xlink="http://www.w3.org/1999/xlink" content-type="dwc:typeStatus" xlink:type="simple">Other material</named-content>. <bold>Occurrence:</bold> recordedBy: <named-content xmlns:xlink="http://www.w3.org/1999/xlink" content-type="dwc:recordedBy" xlink:type="simple">S. Palanivel and M. Ayyam Perumal</named-content>; individualCount: <named-content xmlns:xlink="http://www.w3.org/1999/xlink" content-type="dwc:individualCount" xlink:type="simple">3</named-content>; lifeStage: <named-content xmlns:xlink="http://www.w3.org/1999/xlink" content-type="dwc:lifeStage" xlink:type="simple">adult</named-content>; <bold>Location:</bold> continent: <named-content xmlns:xlink="http://www.w3.org/1999/xlink" content-type="dwc:continent" xlink:type="simple">Asia</named-content>; country: <named-content xmlns:xlink="http://www.w3.org/1999/xlink" content-type="dwc:country" xlink:type="simple">India</named-content>; countryCode: <named-content xmlns:xlink="http://www.w3.org/1999/xlink" content-type="dwc:countryCode" xlink:type="simple">IND</named-content>; stateProvince: <named-content xmlns:xlink="http://www.w3.org/1999/xlink" content-type="dwc:stateProvince" xlink:type="simple">Tamil Nadu</named-content>; <bold>Identification:</bold> identifiedBy: <named-content xmlns:xlink="http://www.w3.org/1999/xlink" content-type="dwc:identifiedBy" xlink:type="simple">J. Gowri Prakash and S. Manickavasagam</named-content>; <bold>Event:</bold> samplingProtocol: <named-content xmlns:xlink="http://www.w3.org/1999/xlink" content-type="dwc:samplingProtocol" xlink:type="simple">Yellow pan trap</named-content>; eventDate: <named-content xmlns:xlink="http://www.w3.org/1999/xlink" content-type="dwc:eventDate" xlink:type="simple">11/12/2014</named-content>; <bold>Record Level:</bold> institutionID: <named-content xmlns:xlink="http://www.w3.org/1999/xlink" content-type="dwc:institutionID" xlink:type="simple">Department of Entomology, Annamalai University</named-content>; institutionCode: <named-content xmlns:xlink="http://www.w3.org/1999/xlink" content-type="dwc:institutionCode" xlink:type="simple">EDAU</named-content></p></list-item></list></tp:treatment-sec><tp:treatment-sec sec-type="Distribution"><title>Distribution</title><p> <italic><tp:taxon-name><tp:taxon-name-part taxon-name-part-type="genus">E.</tp:taxon-name-part> <tp:taxon-name-part taxon-name-part-type="species">observator</tp:taxon-name-part></tp:taxon-name></italic> is so far known from Andaman and Nicobar island, Delhi, Gujarat, Karnataka, Odisha, Rajastan, Sikkim, Tripura, Uttar Pradesh and West Bengal (<xref ref-type="bibr" rid="B1652596">Boucek 1982</xref>) and is a new record for Tamil Nadu (Fig. <xref ref-type="fig" rid="F1866545">17</xref>).</p></tp:treatment-sec><tp:treatment-sec><!--Section generated to contain objects referenced in tp:taxon-treatment.--><fig-group id="F1866545" position="float" orientation="portrait"><caption><p><italic><tp:taxon-name><tp:taxon-name-part taxon-name-part-type="genus">Epitranus</tp:taxon-name-part> <tp:taxon-name-part taxon-name-part-type="species">observator</tp:taxon-name-part></tp:taxon-name></italic> Walker</p></caption><fig id="F1866550" position="float" orientation="portrait"><label>Figure 17a.</label><caption><p>Hind tibia</p></caption><graphic xmlns:xlink="http://www.w3.org/1999/xlink" xlink:href="biodiversity_data_journal-4-e6900-g017_a.jpg" xlink:type="simple" position="float" orientation="portrait" id="oo_56431.jpg"/></fig><fig id="F1866551" position="float" orientation="portrait"><label>Figure 17b.</label><caption><p>Head lateral</p></caption><graphic xmlns:xlink="http://www.w3.org/1999/xlink" xlink:href="biodiversity_data_journal-4-e6900-g017_b.jpg" xlink:type="simple" position="float" orientation="portrait" id="oo_56432.jpg"/></fig></fig-group></tp:treatment-sec><ref-list><ref id="B1652596"><element-citation xmlns:xlink="http://www.w3.org/1999/xlink" publication-type="article" xlink:type="simple"><person-group person-group-type="author"><name name-style="western"><surname>Boucek</surname><given-names>Z</given-names></name></person-group><year>1982</year><article-title>Oriental chalcid wasps of the genus <italic><tp:taxon-name><tp:taxon-name-part taxon-name-part-type="genus">Epitranus</tp:taxon-name-part></tp:taxon-name></italic>.</article-title><source>Journal of Natural History</source><volume>16</volume><fpage>577</fpage><lpage>622</lpage><pub-id pub-id-type="doi">10.1080/00222938200770451</pub-id></element-citation></ref></ref-list></tp:taxon-treatment>
